# Supplementary material for: Seismic slope stability analysis using modified pseudo dynamic method with uniform random field of initial phases
Source: PLoS One. 2025 Aug 22;20(8):e0330435. doi: 10.1371/journal.pone.0330435 (PMC12373216; doi:10.1371/journal.pone.0330435)
Supplement: S1 File — (XLSX) [file pone.0330435.s001.xlsx]

## Sheet: Data for Fig.10
Horizontal coordinates of slope boundary	Vertical coordinates of slope boundary	Horizontal coordinates of critical sliding surface	Vertical coordinates of critical sliding surface
0	0	10.3704	4.97298
0	5	11.1111	4.93088
10	5	11.8519	4.9126
30	17	12.5926	4.91808
50	17	13.3333	4.94734
50	0	14.0741	5.00047
		14.8148	5.07763
		15.5556	5.17907
		16.2963	5.30512
		17.037	5.45619
		17.7778	5.63278
		18.5185	5.83551
		19.2593	6.06509
		20	6.32239
		20.7407	6.60841
		21.4815	6.92431
		22.2222	7.27146
		22.963	7.65147
		23.7037	8.06621
		24.4444	8.5179
		25.1852	9.0092
		25.9259	9.54325
		26.6667	10.1239
		27.4074	10.7559
		28.1482	11.4451
		28.8889	12.1991
		29.6296	13.0276
		30.3941	13.9768
		31.1824	15.0742
		31.9706	16.3284
		32.3467	17

## Sheet: Data for Fig.11
Bellezza		proposed methodology(lamada=50m)		proposed methodology(lamada=500m)		proposed methodology(lamada=∞m)
Horizontal coordinates	Vertical coordinates	Horizontal coordinates	Vertical coordinates	Horizontal coordinates	Vertical coordinates	Horizontal coordinates	Vertical coordinates
0.45145	0.00459	0.35885	0.00459	0.41496	0.00459	0.45145	0.00459
0.45136	0.01048	0.35883	0.01048	0.41493	0.01048	0.45136	0.01048
0.45122	0.01637	0.35877	0.01637	0.41486	0.01637	0.45122	0.01637
0.45101	0.02226	0.35867	0.02226	0.41473	0.02226	0.45101	0.02226
0.45075	0.02815	0.35853	0.02815	0.41456	0.02815	0.45075	0.02815
0.45043	0.03404	0.35835	0.03404	0.41433	0.03404	0.45043	0.03404
0.45006	0.03993	0.35813	0.03993	0.41406	0.03993	0.45006	0.03993
0.44962	0.04582	0.35787	0.04582	0.41373	0.04582	0.44962	0.04582
0.44913	0.05171	0.35757	0.05171	0.41336	0.05171	0.44913	0.05171
0.44858	0.0576	0.35722	0.0576	0.41293	0.0576	0.44858	0.0576
0.44798	0.06349	0.35684	0.06349	0.41246	0.06349	0.44798	0.06349
0.44731	0.06938	0.35642	0.06938	0.41193	0.06938	0.44731	0.06938
0.44659	0.07527	0.35596	0.07527	0.41136	0.07527	0.44659	0.07527
0.44581	0.08116	0.35546	0.08116	0.41074	0.08116	0.44581	0.08116
0.44497	0.08705	0.35492	0.08705	0.41006	0.08705	0.44497	0.08705
0.44408	0.09294	0.35434	0.09294	0.40934	0.09294	0.44408	0.09294
0.44313	0.09883	0.35372	0.09883	0.40857	0.09883	0.44313	0.09883
0.44212	0.10472	0.35306	0.10472	0.40775	0.10472	0.44212	0.10472
0.44106	0.11061	0.35236	0.11061	0.40688	0.11061	0.44106	0.11061
0.43993	0.1165	0.35162	0.1165	0.40596	0.1165	0.43993	0.1165
0.43876	0.12239	0.35084	0.12239	0.40499	0.12239	0.43876	0.12239
0.43752	0.12828	0.35003	0.12828	0.40397	0.12828	0.43752	0.12828
0.43623	0.13417	0.34917	0.13417	0.4029	0.13417	0.43623	0.13417
0.43488	0.14006	0.34827	0.14006	0.40179	0.14006	0.43488	0.14006
0.43348	0.14595	0.34734	0.14595	0.40063	0.14595	0.43348	0.14595
0.43202	0.15184	0.34637	0.15184	0.39941	0.15184	0.43202	0.15184
0.43051	0.15773	0.34535	0.15773	0.39815	0.15773	0.43051	0.15773
0.42894	0.16362	0.3443	0.16362	0.39685	0.16362	0.42894	0.16362
0.42732	0.16951	0.34321	0.16951	0.39549	0.16951	0.42732	0.16951
0.42564	0.1754	0.34208	0.1754	0.39409	0.1754	0.42564	0.1754
0.4239	0.18129	0.34092	0.18129	0.39263	0.18129	0.4239	0.18129
0.42211	0.18718	0.33971	0.18718	0.39113	0.18718	0.42211	0.18718
0.42027	0.19307	0.33847	0.19307	0.38959	0.19307	0.42027	0.19307
0.41837	0.19896	0.33718	0.19896	0.38799	0.19896	0.41837	0.19896
0.41642	0.20485	0.33586	0.20485	0.38635	0.20485	0.41642	0.20485
0.41442	0.21074	0.33451	0.21074	0.38467	0.21074	0.41442	0.21074
0.41236	0.21663	0.33311	0.21663	0.38293	0.21663	0.41236	0.21663
0.41025	0.22252	0.33168	0.22252	0.38115	0.22252	0.41025	0.22252
0.40809	0.22841	0.33021	0.22841	0.37932	0.22841	0.40809	0.22841
0.40587	0.2343	0.3287	0.2343	0.37745	0.2343	0.40587	0.2343
0.4036	0.24019	0.32715	0.24019	0.37553	0.24019	0.4036	0.24019
0.40128	0.24608	0.32557	0.24608	0.37357	0.24608	0.40128	0.24608
0.39891	0.25197	0.32395	0.25197	0.37156	0.25197	0.39891	0.25197
0.39648	0.25786	0.3223	0.25786	0.36951	0.25786	0.39648	0.25786
0.394	0.26375	0.32061	0.26375	0.36741	0.26375	0.394	0.26375
0.39148	0.26964	0.31888	0.26964	0.36526	0.26964	0.39148	0.26964
0.3889	0.27553	0.31712	0.27553	0.36307	0.27553	0.3889	0.27553
0.38627	0.28142	0.31532	0.28142	0.36084	0.28142	0.38627	0.28142
0.3836	0.28731	0.31348	0.28731	0.35857	0.28731	0.3836	0.28731
0.38087	0.2932	0.31161	0.2932	0.35625	0.2932	0.38087	0.2932
0.37809	0.29909	0.3097	0.29909	0.35388	0.29909	0.37809	0.29909
0.37527	0.30498	0.30776	0.30498	0.35148	0.30498	0.37527	0.30498
0.37239	0.31087	0.30579	0.31087	0.34903	0.31087	0.37239	0.31087
0.36947	0.31676	0.30378	0.31676	0.34653	0.31676	0.36947	0.31676
0.3665	0.32265	0.30173	0.32265	0.344	0.32265	0.3665	0.32265
0.36348	0.32854	0.29965	0.32854	0.34142	0.32854	0.36348	0.32854
0.36042	0.33443	0.29754	0.33443	0.33881	0.33443	0.36042	0.33443
0.35731	0.34032	0.29539	0.34032	0.33615	0.34032	0.35731	0.34032
0.35415	0.34621	0.29321	0.34621	0.33345	0.34621	0.35415	0.34621
0.35095	0.3521	0.29099	0.3521	0.33071	0.3521	0.35095	0.3521
0.3477	0.35799	0.28874	0.35799	0.32793	0.35799	0.3477	0.35799
0.3444	0.36388	0.28646	0.36388	0.3251	0.36388	0.3444	0.36388
0.34106	0.36977	0.28415	0.36977	0.32224	0.36977	0.34106	0.36977
0.33768	0.37566	0.2818	0.37566	0.31934	0.37566	0.33768	0.37566
0.33425	0.38155	0.27942	0.38155	0.3164	0.38155	0.33425	0.38155
0.33078	0.38744	0.27701	0.38744	0.31342	0.38744	0.33078	0.38744
0.32727	0.39333	0.27457	0.39333	0.31041	0.39333	0.32727	0.39333
0.32371	0.39922	0.27209	0.39922	0.30735	0.39922	0.32371	0.39922
0.32011	0.40511	0.26959	0.40511	0.30426	0.40511	0.32011	0.40511
0.31647	0.411	0.26705	0.411	0.30113	0.411	0.31647	0.411
0.31279	0.41689	0.26448	0.41689	0.29796	0.41689	0.31279	0.41689
0.30907	0.42278	0.26188	0.42278	0.29475	0.42278	0.30907	0.42278
0.3053	0.42867	0.25926	0.42867	0.29151	0.42867	0.3053	0.42867
0.3015	0.43456	0.2566	0.43456	0.28824	0.43456	0.3015	0.43456
0.29765	0.44045	0.25391	0.44045	0.28493	0.44045	0.29765	0.44045
0.29377	0.44634	0.25119	0.44634	0.28158	0.44634	0.29377	0.44634
0.28985	0.45223	0.24845	0.45223	0.2782	0.45223	0.28985	0.45223
0.28589	0.45812	0.24567	0.45812	0.27478	0.45812	0.28589	0.45812
0.2819	0.46401	0.24287	0.46401	0.27133	0.46401	0.2819	0.46401
0.27786	0.4699	0.24003	0.4699	0.26784	0.4699	0.27786	0.4699
0.27379	0.47579	0.23717	0.47579	0.26433	0.47579	0.27379	0.47579
0.26969	0.48168	0.23429	0.48168	0.26077	0.48168	0.26969	0.48168
0.26555	0.48757	0.23137	0.48757	0.25719	0.48757	0.26555	0.48757
0.26137	0.49346	0.22843	0.49346	0.25358	0.49346	0.26137	0.49346
0.25716	0.49935	0.22546	0.49935	0.24993	0.49935	0.25716	0.49935
0.25291	0.50524	0.22246	0.50524	0.24625	0.50524	0.25291	0.50524
0.24863	0.51113	0.21944	0.51113	0.24254	0.51113	0.24863	0.51113
0.24432	0.51702	0.21639	0.51702	0.2388	0.51702	0.24432	0.51702
0.23998	0.52291	0.21332	0.52291	0.23503	0.52291	0.23998	0.52291
0.2356	0.5288	0.21022	0.5288	0.23124	0.5288	0.2356	0.5288
0.2312	0.53469	0.2071	0.53469	0.22741	0.53469	0.2312	0.53469
0.22676	0.54058	0.20395	0.54058	0.22355	0.54058	0.22676	0.54058
0.22229	0.54647	0.20078	0.54647	0.21967	0.54647	0.22229	0.54647
0.21779	0.55236	0.19758	0.55236	0.21576	0.55236	0.21779	0.55236
0.21326	0.55825	0.19436	0.55825	0.21182	0.55825	0.21326	0.55825
0.20871	0.56414	0.19112	0.56414	0.20785	0.56414	0.20871	0.56414
0.20412	0.57003	0.18786	0.57003	0.20386	0.57003	0.20412	0.57003
0.19951	0.57592	0.18457	0.57592	0.19984	0.57592	0.19951	0.57592
0.19487	0.58181	0.18126	0.58181	0.19579	0.58181	0.19487	0.58181
0.19021	0.5877	0.17792	0.5877	0.19173	0.5877	0.19021	0.5877
0.18552	0.59359	0.17457	0.59359	0.18763	0.59359	0.18552	0.59359
0.1808	0.59948	0.1712	0.59948	0.18351	0.59948	0.1808	0.59948
0.17606	0.60537	0.1678	0.60537	0.17937	0.60537	0.17606	0.60537
0.1713	0.61126	0.16438	0.61126	0.17521	0.61126	0.1713	0.61126
0.16651	0.61715	0.16095	0.61715	0.17102	0.61715	0.16651	0.61715
0.1617	0.62304	0.15749	0.62304	0.16681	0.62304	0.1617	0.62304
0.15687	0.62893	0.15401	0.62893	0.16258	0.62893	0.15687	0.62893
0.15202	0.63482	0.15052	0.63482	0.15833	0.63482	0.15202	0.63482
0.14714	0.64071	0.14701	0.64071	0.15406	0.64071	0.14714	0.64071
0.14225	0.6466	0.14347	0.6466	0.14977	0.6466	0.14225	0.6466
0.13733	0.65249	0.13992	0.65249	0.14545	0.65249	0.13733	0.65249
0.1324	0.65838	0.13636	0.65838	0.14112	0.65838	0.1324	0.65838
0.12745	0.66427	0.13277	0.66427	0.13677	0.66427	0.12745	0.66427
0.12247	0.67016	0.12917	0.67016	0.1324	0.67016	0.12247	0.67016
0.11749	0.67605	0.12555	0.67605	0.12802	0.67605	0.11749	0.67605
0.11248	0.68194	0.12192	0.68194	0.12361	0.68194	0.11248	0.68194
0.10746	0.68783	0.11827	0.68783	0.11919	0.68783	0.10746	0.68783
0.10243	0.69372	0.11461	0.69372	0.11476	0.69372	0.10243	0.69372
0.09738	0.69961	0.11093	0.69961	0.11031	0.69961	0.09738	0.69961
0.09231	0.7055	0.10723	0.7055	0.10584	0.7055	0.09231	0.7055
0.08723	0.71139	0.10353	0.71139	0.10136	0.71139	0.08723	0.71139
0.08214	0.71728	0.0998	0.71728	0.09686	0.71728	0.08214	0.71728
0.07704	0.72317	0.09607	0.72317	0.09236	0.72317	0.07704	0.72317
0.07192	0.72906	0.09232	0.72906	0.08783	0.72906	0.07192	0.72906
0.0668	0.73495	0.08856	0.73495	0.0833	0.73495	0.0668	0.73495
0.06166	0.74084	0.08479	0.74084	0.07875	0.74084	0.06166	0.74084
0.05651	0.74673	0.081	0.74673	0.0742	0.74673	0.05651	0.74673
0.05136	0.75262	0.07721	0.75262	0.06963	0.75262	0.05136	0.75262
0.04619	0.75851	0.0734	0.75851	0.06505	0.75851	0.04619	0.75851
0.04102	0.7644	0.06959	0.7644	0.06046	0.7644	0.04102	0.7644
0.03584	0.77029	0.06576	0.77029	0.05586	0.77029	0.03584	0.77029
0.03066	0.77618	0.06192	0.77618	0.05126	0.77618	0.03066	0.77618
0.02547	0.78207	0.05808	0.78207	0.04664	0.78207	0.02547	0.78207
0.02027	0.78796	0.05422	0.78796	0.04202	0.78796	0.02027	0.78796
0.01507	0.79385	0.05036	0.79385	0.03739	0.79385	0.01507	0.79385
0.00987	0.79974	0.04649	0.79974	0.03275	0.79974	0.00987	0.79974
0.00466	0.80563	0.04261	0.80563	0.02811	0.80563	0.00466	0.80563
-0.000551323	0.81152	0.03872	0.81152	0.02346	0.81152	-0.000551323	0.81152
-0.00576	0.81741	0.03483	0.81741	0.01881	0.81741	-0.00576	0.81741
-0.01098	0.8233	0.03093	0.8233	0.01415	0.8233	-0.01098	0.8233
-0.01619	0.82919	0.02702	0.82919	0.00949	0.82919	-0.01619	0.82919
-0.0214	0.83508	0.02311	0.83508	0.00483	0.83508	-0.0214	0.83508
-0.02662	0.84097	0.0192	0.84097	1.5874E-4	0.84097	-0.02662	0.84097
-0.03183	0.84686	0.01527	0.84686	-0.00451	0.84686	-0.03183	0.84686
-0.03704	0.85275	0.01135	0.85275	-0.00918	0.85275	-0.03704	0.85275
-0.04225	0.85864	0.00742	0.85864	-0.01385	0.85864	-0.04225	0.85864
-0.04745	0.86453	0.00349	0.86453	-0.01853	0.86453	-0.04745	0.86453
-0.05265	0.87042	-0.000446583	0.87042	-0.0232	0.87042	-0.05265	0.87042
-0.05784	0.87631	-0.00438	0.87631	-0.02787	0.87631	-0.05784	0.87631
-0.06303	0.8822	-0.00832	0.8822	-0.03254	0.8822	-0.06303	0.8822
-0.06822	0.88809	-0.01227	0.88809	-0.03721	0.88809	-0.06822	0.88809
-0.0734	0.89398	-0.01621	0.89398	-0.04188	0.89398	-0.0734	0.89398
-0.07857	0.89987	-0.02015	0.89987	-0.04654	0.89987	-0.07857	0.89987
-0.08373	0.90576	-0.0241	0.90576	-0.05121	0.90576	-0.08373	0.90576
-0.08888	0.91165	-0.02804	0.91165	-0.05586	0.91165	-0.08888	0.91165
-0.09402	0.91754	-0.03199	0.91754	-0.06052	0.91754	-0.09402	0.91754
-0.09916	0.92343	-0.03593	0.92343	-0.06516	0.92343	-0.09916	0.92343
-0.10428	0.92932	-0.03987	0.92932	-0.06981	0.92932	-0.10428	0.92932
-0.10939	0.93521	-0.04381	0.93521	-0.07444	0.93521	-0.10939	0.93521
-0.11449	0.9411	-0.04775	0.9411	-0.07907	0.9411	-0.11449	0.9411
-0.11958	0.94699	-0.05168	0.94699	-0.0837	0.94699	-0.11958	0.94699
-0.12466	0.95288	-0.05562	0.95288	-0.08831	0.95288	-0.12466	0.95288
-0.12972	0.95877	-0.05954	0.95877	-0.09292	0.95877	-0.12972	0.95877
-0.13477	0.96466	-0.06347	0.96466	-0.09752	0.96466	-0.13477	0.96466
-0.1398	0.97055	-0.06739	0.97055	-0.10211	0.97055	-0.1398	0.97055
-0.14481	0.97644	-0.07131	0.97644	-0.10668	0.97644	-0.14481	0.97644
-0.14981	0.98233	-0.07522	0.98233	-0.11125	0.98233	-0.14981	0.98233
-0.1548	0.98822	-0.07912	0.98822	-0.11581	0.98822	-0.1548	0.98822
-0.15976	0.99411	-0.08302	0.99411	-0.12036	0.99411	-0.15976	0.99411
-0.16471	1	-0.08691	1	-0.12489	1	-0.16471	1

## Sheet: Data for Fig.12
	Nf=0.5π	Nf=1.5π	Nf=2.0π
t	FS	FS	FS
0	0.91307	1.12887	1.18658
0.01	0.89018	1.12317	1.18501
0.02	0.86896	1.11745	1.18312
0.03	0.84932	1.11172	1.18089
0.04	0.83121	1.10602	1.17836
0.05	0.81457	1.10036	1.17552
0.06	0.79934	1.09476	1.1724
0.07	0.78547	1.08924	1.16901
0.08	0.77292	1.08383	1.16537
0.09	0.76163	1.07855	1.1615
0.1	0.75158	1.0734	1.15741
0.11	0.74272	1.06674	1.15313
0.12	0.73502	1.06204	1.14868
0.13	0.72845	1.05753	1.14407
0.14	0.72298	1.05322	1.13934
0.15	0.71861	1.04913	1.13449
0.16	0.7153	1.04526	1.12956
0.17	0.71306	1.04162	1.12457
0.18	0.71187	1.03823	1.11953
0.19	0.71172	1.0351	1.11447
0.2	0.71262	1.03222	1.1094
0.21	0.71456	1.02962	1.10436
0.22	0.71757	1.0273	1.09935
0.23	0.72164	1.02526	1.0944
0.24	0.72679	1.02351	1.08952
0.25	0.73305	1.02205	1.08474
0.26	0.74043	1.02089	1.08007
0.27	0.74896	1.02003	1.07553
0.28	0.75867	1.01946	1.06937
0.29	0.7696	1.01921	1.06523
0.3	0.78179	1.01925	1.06125
0.31	0.79528	1.0196	1.05745
0.32	0.81012	1.02024	1.05384
0.33	0.82636	1.02119	1.05043
0.34	0.84405	1.02244	1.04723
0.35	0.86325	1.02399	1.04426
0.36	0.88402	1.02582	1.04151
0.37	0.90643	1.02794	1.039
0.38	0.93054	1.03035	1.03674
0.39	0.95641	1.03302	1.03472
0.4	0.98412	1.03597	1.03296
0.41	1.01372	1.03918	1.03146
0.42	1.04529	1.04264	1.03022
0.43	1.08084	1.04635	1.02926
0.44	1.11733	1.05029	1.02856
0.45	1.15594	1.05444	1.02813
0.46	1.19668	1.05881	1.02797
0.47	1.23958	1.06338	1.02809
0.48	1.28459	1.06812	1.02848
0.49	1.33168	1.07487	1.02914
0.5	1.38075	1.08006	1.03007
0.51	1.43169	1.08538	1.03127
0.52	1.48431	1.09082	1.03273
0.53	1.53839	1.09636	1.03445
0.54	1.59364	1.10198	1.03643
0.55	1.64969	1.10766	1.03866
0.56	1.70611	1.11337	1.04114
0.57	1.76239	1.1191	1.04385
0.58	1.81796	1.12482	1.0468
0.59	1.87214	1.1305	1.04996
0.6	1.92424	1.13612	1.05334
0.61	1.97347	1.14167	1.05692
0.62	2.01905	1.1471	1.06069
0.63	2.06018	1.1524	1.06465
0.64	2.09607	1.15755	1.06877
0.65	2.126	1.16251	1.07489
0.66	2.14935	1.16727	1.07941
0.67	2.16559	1.1718	1.08407
0.68	2.17435	1.17607	1.08883
0.69	2.17545	1.18007	1.0937
0.7	2.16883	1.18377	1.09864
0.71	2.15467	1.18716	1.10364
0.72	2.13329	1.19021	1.10868
0.73	2.10516	1.19291	1.11374
0.74	2.07088	1.19525	1.11881
0.75	2.03116	1.19721	1.12385
0.76	1.98675	1.19877	1.12885
0.77	1.93847	1.19994	1.13379
0.78	1.88711	1.2007	1.13865
0.79	1.83343	1.20106	1.1434
0.8	1.77819	1.201	1.14803
0.81	1.72205	1.20052	1.1525
0.82	1.66561	1.19965	1.15681
0.83	1.60941	1.19836	1.16093
0.84	1.55389	1.19668	1.16483
0.85	1.49945	1.19461	1.16851
0.86	1.44639	1.19217	1.17193
0.87	1.39496	1.18937	1.17509
0.88	1.34534	1.18622	1.17797
0.89	1.29769	1.18274	1.18055
0.9	1.25208	1.17895	1.18282
0.91	1.20858	1.17487	1.18476
0.92	1.16723	1.17052	1.18637
0.93	1.12802	1.16592	1.18764
0.94	1.09094	1.1611	1.18856
0.95	1.05457	1.15608	1.18912
0.96	1.02244	1.15089	1.18933
0.97	0.99229	1.14555	1.18917
0.98	0.96405	1.14008	1.18866
0.99	0.93767	1.13451	1.18779

## Sheet: Data for Fig.13
	λ=4m	λ=20m	λ=50m	λ=500m	λ=1000m	λ=∞m
Nu	FS	FS	FS	FS	FS	FS
3	1.05483	1.01219	0.74831	0.95332	0.7291	0.71572
5	1.06595	0.89535	0.92158	0.74379	0.75783	0.7118
10	0.84155	0.81387	0.74589	0.73656	0.71446	0.74902
20	0.87153	0.77501	0.72806	0.72036	0.71924	0.712
30	0.85875	0.86698	0.73119	0.72009	0.7486	0.71179
40	0.80683	0.75361	0.74353	0.71454	0.71375	0.71663
50	0.86993	0.78545	0.76815	0.71472	0.71738	0.71205
80	0.81485	0.75393	0.73303	0.71514	0.71215	0.71265
100	0.85496	0.76646	0.73147	0.71325	0.71243	0.7119
150	0.84276	0.7453	0.73316	0.71616	0.7132	0.71168
200	0.82014	0.74489	0.72021	0.71347	0.71241	0.71175
300	0.85087	0.74294	0.72896	0.71484	0.71359	0.71168
500	0.78551	0.74139	0.72366	0.71342	0.71374	0.71169
1000	0.78979	0.74127	0.72827	0.71374	0.71194	0.71168
2000	0.78708	0.73436	0.72016	0.71282	0.71177	0.71168
5000	0.77897	0.72801	0.72025	0.71243	0.7117	0.71168

## Sheet: Data for Fig.14
	λ=∞m	λ=1000m	λ=500m	λ=50m	λ=20m	λ=4m
Nf/π	FSmin	FSmin	FSmin	FSmin	FSmin	FSmin
0.1	0.91463	0.91392	0.91374	0.91565	0.91734	0.97231
0.105	0.91408	0.91336	0.91316	0.91511	0.91674	0.97191
0.11	0.9135	0.91277	0.91256	0.91454	0.91611	0.97148
0.115	0.9129	0.91215	0.91192	0.91394	0.91544	0.97104
0.12	0.91227	0.91149	0.91125	0.91331	0.91474	0.97057
0.125	0.9116	0.91081	0.91055	0.91266	0.91401	0.97008
0.13	0.9109	0.91009	0.90981	0.91197	0.91324	0.96956
0.135	0.91018	0.90934	0.90905	0.91125	0.91244	0.96903
0.14	0.90942	0.90855	0.90824	0.9105	0.9116	0.96846
0.145	0.90862	0.90769	0.90741	0.90971	0.91072	0.96788
0.15	0.90778	0.90679	0.90654	0.9089	0.9098	0.96727
0.155	0.90682	0.90586	0.90563	0.90805	0.90885	0.96663
0.16	0.90583	0.90488	0.90468	0.90717	0.90786	0.96597
0.165	0.90479	0.90387	0.9037	0.90625	0.90683	0.96528
0.17	0.90371	0.90282	0.90268	0.9053	0.90576	0.96456
0.175	0.90259	0.90173	0.90162	0.90432	0.90464	0.96382
0.18	0.90143	0.90059	0.90052	0.9033	0.90348	0.96305
0.185	0.90022	0.89942	0.89939	0.90224	0.90228	0.96225
0.19	0.89897	0.8982	0.89821	0.90114	0.90104	0.96142
0.195	0.89767	0.89694	0.89698	0.90001	0.89975	0.96056
0.2	0.89633	0.89563	0.89572	0.89884	0.89841	0.95968
0.205	0.89493	0.89428	0.89441	0.89763	0.89703	0.95876
0.21	0.89349	0.89288	0.89306	0.89622	0.89559	0.95781
0.215	0.892	0.89143	0.89166	0.89469	0.89411	0.95682
0.22	0.89046	0.88994	0.89022	0.8931	0.89257	0.95581
0.225	0.88887	0.88839	0.88873	0.89146	0.89099	0.95476
0.23	0.88722	0.88679	0.88719	0.88977	0.88935	0.95368
0.235	0.88551	0.88514	0.8856	0.88802	0.88765	0.95256
0.24	0.88375	0.88344	0.88396	0.88621	0.8859	0.95141
0.245	0.88193	0.88168	0.88227	0.88433	0.88409	0.95022
0.25	0.88006	0.87987	0.88052	0.8824	0.88222	0.94899
0.255	0.87812	0.878	0.87873	0.8804	0.88029	0.94773
0.26	0.87612	0.87607	0.87688	0.87834	0.8783	0.94643
0.265	0.87406	0.87409	0.87498	0.87621	0.87625	0.94509
0.27	0.87194	0.87204	0.87302	0.87401	0.87413	0.94371
0.275	0.86975	0.86988	0.871	0.87174	0.87195	0.94229
0.28	0.86749	0.86762	0.86893	0.8694	0.8697	0.94083
0.285	0.86517	0.8653	0.86681	0.86699	0.86739	0.93934
0.29	0.86278	0.8629	0.86462	0.86451	0.865	0.9378
0.295	0.86031	0.86044	0.86206	0.86195	0.86255	0.93623
0.3	0.85777	0.85789	0.85934	0.85931	0.86003	0.93461
0.305	0.85515	0.85527	0.85653	0.8566	0.85743	0.93296
0.31	0.85247	0.85257	0.85365	0.85381	0.85477	0.93079
0.315	0.84971	0.8498	0.85068	0.85095	0.85204	0.92807
0.32	0.84688	0.84696	0.84762	0.848	0.84924	0.92525
0.325	0.8438	0.84397	0.84449	0.84499	0.84637	0.92232
0.33	0.84064	0.84091	0.84126	0.84189	0.84343	0.91928
0.335	0.83741	0.83777	0.83796	0.83872	0.84043	0.91614
0.34	0.8341	0.83457	0.83458	0.83548	0.83737	0.91285
0.345	0.83071	0.83128	0.83111	0.83217	0.83424	0.90942
0.35	0.82726	0.8277	0.82758	0.82879	0.83107	0.90588
0.355	0.82367	0.82406	0.82397	0.82536	0.82785	0.90223
0.36	0.81989	0.82035	0.8203	0.82187	0.82459	0.89845
0.365	0.81604	0.81658	0.81657	0.81834	0.8213	0.89456
0.37	0.81214	0.81276	0.81279	0.81478	0.81799	0.89055
0.375	0.80819	0.80884	0.80897	0.81119	0.81467	0.88644
0.38	0.80421	0.80468	0.80514	0.80729	0.81136	0.88222
0.385	0.80022	0.80049	0.80129	0.80318	0.80809	0.8779
0.39	0.79623	0.79629	0.79721	0.79906	0.80486	0.87349
0.395	0.79226	0.7921	0.79314	0.79496	0.80171	0.869
0.4	0.78765	0.78794	0.7882	0.7909	0.79867	0.86446
0.405	0.78258	0.7835	0.78323	0.78692	0.79577	0.85941
0.41	0.77754	0.77836	0.77829	0.78304	0.79306	0.8535
0.415	0.77257	0.77328	0.77343	0.7793	0.79058	0.84749
0.42	0.76771	0.7683	0.76859	0.77577	0.78839	0.84142
0.425	0.76298	0.76348	0.76374	0.77249	0.78654	0.8353
0.43	0.75823	0.75886	0.75897	0.76937	0.78512	0.8292
0.435	0.75373	0.75453	0.75417	0.76395	0.78153	0.82314
0.44	0.74908	0.75054	0.74968	0.7588	0.77739	0.8172
0.445	0.74437	0.74585	0.74559	0.754	0.77364	0.81144
0.45	0.7401	0.74069	0.74121	0.74962	0.77036	0.80593
0.455	0.73588	0.73601	0.73712	0.74577	0.76766	0.80077
0.46	0.73188	0.73193	0.73365	0.74255	0.76563	0.79603
0.465	0.7283	0.72854	0.73093	0.74007	0.76438	0.79183
0.47	0.72497	0.72539	0.72906	0.73843	0.76053	0.78825
0.475	0.72237	0.72239	0.72468	0.73775	0.75601	0.78541
0.48	0.71961	0.72038	0.72117	0.73814	0.75235	0.78341
0.485	0.71772	0.71815	0.71869	0.7397	0.74968	0.78235
0.49	0.71636	0.71657	0.71735	0.74164	0.74808	0.7823
0.495	0.71596	0.71602	0.71722	0.74461	0.74764	0.78333
0.5	0.71684	0.71676	0.71837	0.74865	0.74842	0.78551
0.505	0.71905	0.71882	0.72084	0.75168	0.75047	0.78884
0.51	0.71924	0.72102	0.72465	0.75603	0.7538	0.79334
0.515	0.71989	0.72266	0.72641	0.76168	0.7584	0.79897
0.52	0.72188	0.72383	0.72674	0.76857	0.76422	0.80567
0.525	0.72516	0.72629	0.72838	0.77664	0.77119	0.81337
0.53	0.72893	0.72996	0.73127	0.78578	0.77923	0.82195
0.535	0.73338	0.73477	0.73533	0.79472	0.7882	0.8313
0.54	0.73825	0.73962	0.74046	0.79903	0.79593	0.84128
0.545	0.74399	0.7441	0.74653	0.80413	0.79799	0.85174
0.55	0.74964	0.74947	0.75344	0.80992	0.80048	0.86254
0.555	0.75558	0.75552	0.76104	0.81626	0.8038	0.87057
0.56	0.76197	0.76226	0.76835	0.82114	0.80784	0.87694
0.565	0.76878	0.76956	0.77459	0.8264	0.81248	0.88251
0.57	0.77543	0.7773	0.78133	0.83215	0.81763	0.88555
0.575	0.78246	0.78537	0.78847	0.838	0.82318	0.88904
0.58	0.78955	0.79145	0.79536	0.84321	0.82905	0.89288
0.585	0.79636	0.79764	0.8011	0.84698	0.83514	0.89701
0.59	0.80331	0.80408	0.80711	0.84967	0.84139	0.90136
0.595	0.81039	0.8107	0.81333	0.85279	0.84774	0.90587
0.6	0.81724	0.81743	0.81968	0.85627	0.85413	0.91049
0.605	0.82399	0.82422	0.82612	0.86003	0.8605	0.91516
0.61	0.83077	0.83102	0.83259	0.86401	0.86684	0.91986
0.615	0.83728	0.8378	0.83906	0.86817	0.87309	0.92455
0.62	0.84377	0.84451	0.84548	0.87245	0.87924	0.92786
0.625	0.85016	0.85114	0.85183	0.87682	0.88527	0.93048
0.63	0.85626	0.85766	0.8581	0.88125	0.89115	0.93319
0.635	0.86229	0.86344	0.86425	0.8857	0.89689	0.93598
0.64	0.86823	0.86895	0.87021	0.89015	0.90246	0.93882
0.645	0.87402	0.87436	0.87578	0.89459	0.90746	0.94168
0.65	0.87947	0.87965	0.88124	0.89899	0.91226	0.94455
0.655	0.88481	0.88482	0.88658	0.90334	0.91692	0.94743
0.66	0.89004	0.88987	0.89175	0.90764	0.92145	0.95028
0.665	0.89513	0.89478	0.89667	0.91187	0.92584	0.95312
0.67	0.90007	0.89956	0.90147	0.91602	0.9301	0.95592
0.675	0.90487	0.9042	0.90616	0.92009	0.93422	0.95868
0.68	0.90952	0.90871	0.91074	0.92408	0.9382	0.9614
0.685	0.91406	0.91309	0.91519	0.92798	0.94205	0.96408
0.69	0.91847	0.91733	0.91953	0.93179	0.94577	0.9667
0.695	0.92277	0.92144	0.92376	0.93551	0.94936	0.96927
0.7	0.92694	0.92542	0.92787	0.93914	0.95283	0.97178
0.705	0.93092	0.92927	0.93186	0.94268	0.95618	0.97424
0.71	0.93476	0.93301	0.93549	0.94613	0.95941	0.97664
0.715	0.9385	0.93662	0.93898	0.94949	0.96253	0.97898
0.72	0.94214	0.94011	0.94236	0.95277	0.96554	0.98127
0.725	0.94567	0.94349	0.94563	0.95595	0.96845	0.9835
0.73	0.94911	0.94677	0.94879	0.95905	0.97125	0.98568
0.735	0.95246	0.94993	0.95185	0.96206	0.97395	0.98779
0.74	0.95571	0.95299	0.95482	0.965	0.97656	0.98986
0.745	0.95886	0.95596	0.95768	0.96785	0.97908	0.99187
0.75	0.96191	0.95882	0.96046	0.97063	0.98151	0.99383
0.755	0.96488	0.9616	0.96315	0.97333	0.98386	0.99573
0.76	0.96777	0.96428	0.96575	0.97595	0.98613	0.99759
0.765	0.97059	0.96688	0.96827	0.97851	0.98831	0.99939
0.77	0.97332	0.96939	0.9707	0.98099	0.99042	1.00115
0.775	0.97598	0.97182	0.97306	0.98341	0.99246	1.00286
0.78	0.97857	0.97418	0.97535	0.98576	0.99443	1.00453
0.785	0.98109	0.97646	0.97756	0.98805	0.99634	1.00615
0.79	0.98354	0.97865	0.9797	0.99027	0.99818	1.00772
0.795	0.98592	0.98071	0.98178	0.99244	0.99995	1.00926
0.8	0.98824	0.9827	0.98379	0.99454	1.00167	1.01075
0.805	0.9905	0.98463	0.98573	0.9966	1.00333	1.0122
0.81	0.9927	0.9865	0.98762	0.99859	1.00493	1.01362
0.815	0.99485	0.98831	0.98945	1.00054	1.00649	1.015
0.82	0.99693	0.99006	0.99121	1.00243	1.00799	1.01634
0.825	0.99896	0.99176	0.99293	1.00427	1.00944	1.01764
0.83	1.00094	0.9934	0.99459	1.00607	1.01084	1.01892
0.835	1.00287	0.99499	0.9962	1.00782	1.0122	1.02015
0.84	1.00475	0.99654	0.99776	1.00952	1.01351	1.02136
0.845	1.00659	0.99803	0.99927	1.01118	1.01478	1.02253
0.85	1.00837	0.99948	1.00074	1.0128	1.01601	1.02368
0.855	1.01012	1.00089	1.00216	1.01437	1.0172	1.02479
0.86	1.01181	1.00225	1.00354	1.01568	1.01835	1.02587
0.865	1.01347	1.00357	1.00487	1.01653	1.01946	1.02693
0.87	1.01509	1.00484	1.00617	1.01735	1.02054	1.02796
0.875	1.01666	1.00608	1.00742	1.01814	1.02158	1.02896
0.88	1.0182	1.00728	1.00864	1.01889	1.02259	1.02994
0.885	1.0197	1.00844	1.00981	1.01961	1.02356	1.03089
0.89	1.02117	1.00957	1.01096	1.0203	1.02451	1.03182
0.895	1.0226	1.01065	1.01206	1.02096	1.02542	1.03272
0.9	1.02399	1.01171	1.01313	1.02159	1.0263	1.0336
0.905	1.02536	1.01273	1.01417	1.0222	1.02716	1.03446
0.91	1.02669	1.01372	1.01518	1.02277	1.02798	1.03529
0.915	1.02799	1.01468	1.01615	1.02332	1.02878	1.0361
0.92	1.02926	1.0156	1.01709	1.02385	1.02955	1.0369
0.925	1.03049	1.0165	1.01801	1.02435	1.0303	1.03767
0.93	1.03171	1.01736	1.01889	1.02482	1.03102	1.03842
0.935	1.03289	1.0182	1.01974	1.02527	1.03172	1.03915
0.94	1.03404	1.01901	1.02057	1.0257	1.03239	1.03987
0.945	1.03517	1.01979	1.02137	1.02611	1.03304	1.04056
0.95	1.03627	1.02055	1.02214	1.02649	1.03367	1.04124
0.955	1.03735	1.02127	1.02289	1.02685	1.03427	1.0419
0.96	1.03839	1.02198	1.02361	1.02719	1.03486	1.04254
0.965	1.03941	1.02265	1.02431	1.02751	1.03542	1.04317
0.97	1.04041	1.02331	1.02498	1.02781	1.03596	1.04377
0.975	1.04138	1.02394	1.02563	1.02809	1.03648	1.04436
0.98	1.04233	1.02454	1.02625	1.02834	1.03698	1.04494
0.985	1.04325	1.02512	1.02685	1.02858	1.03747	1.0455
0.99	1.04416	1.02568	1.02743	1.0288	1.03793	1.04604
0.995	1.04501	1.02622	1.02798	1.02901	1.03838	1.04657
1	1.04584	1.02673	1.02852	1.02919	1.0388	1.04709
1.005	1.04664	1.02722	1.02903	1.02936	1.03921	1.04759
1.01	1.04742	1.02769	1.02952	1.0295	1.0396	1.04807
1.015	1.04819	1.02814	1.02999	1.02963	1.03998	1.04854
1.02	1.04893	1.02857	1.03044	1.02975	1.04033	1.04893
1.025	1.04965	1.02898	1.03086	1.02984	1.04067	1.04887
1.03	1.05036	1.02936	1.03127	1.02992	1.041	1.04881
1.035	1.05104	1.02973	1.03166	1.02999	1.04131	1.04873
1.04	1.0517	1.03008	1.03203	1.03003	1.04136	1.04864
1.045	1.05233	1.0304	1.03238	1.03006	1.04111	1.04854
1.05	1.05295	1.03071	1.0327	1.03008	1.04084	1.04844
1.055	1.05355	1.031	1.03301	1.03008	1.04057	1.04832
1.06	1.05413	1.03127	1.03331	1.03006	1.04028	1.04818
1.065	1.05468	1.03152	1.03358	1.03003	1.03999	1.04804
1.07	1.05522	1.03175	1.03383	1.02998	1.03968	1.04789
1.075	1.0557	1.03196	1.03406	1.02992	1.03936	1.04773
1.08	1.05616	1.03215	1.03428	1.02984	1.03903	1.04755
1.085	1.05659	1.03233	1.03448	1.02974	1.03869	1.04737
1.09	1.05701	1.03248	1.03466	1.02964	1.03833	1.04717
1.095	1.05737	1.03262	1.03482	1.02951	1.03797	1.04697
1.1	1.05771	1.03274	1.03496	1.02938	1.0376	1.04675
1.105	1.05804	1.03284	1.03508	1.02922	1.03721	1.04653
1.11	1.05835	1.03292	1.03519	1.02906	1.03682	1.04629
1.115	1.05864	1.03298	1.03528	1.02888	1.03642	1.04605
1.12	1.05891	1.03302	1.03535	1.02868	1.036	1.04579
1.125	1.05917	1.03305	1.0354	1.02847	1.03558	1.04553
1.13	1.05939	1.03306	1.03543	1.02825	1.03514	1.04525
1.135	1.05958	1.03305	1.03545	1.02801	1.0347	1.04497
1.14	1.05976	1.03302	1.03545	1.02776	1.03424	1.04467
1.145	1.05991	1.03297	1.03543	1.02749	1.03378	1.04437
1.15	1.06002	1.03291	1.03539	1.02722	1.0333	1.04405
1.155	1.06009	1.03282	1.03533	1.02692	1.03282	1.04373
1.16	1.06014	1.03272	1.03526	1.02662	1.03232	1.04339
1.165	1.06017	1.0326	1.03516	1.0263	1.03182	1.04305
1.17	1.06019	1.03246	1.03505	1.02597	1.03131	1.0427
1.175	1.06019	1.03231	1.03492	1.02562	1.03079	1.04233
1.18	1.06017	1.03213	1.03477	1.02527	1.03026	1.04196
1.185	1.06013	1.03194	1.03461	1.0249	1.02973	1.04158
1.19	1.06007	1.03172	1.03442	1.02451	1.02918	1.04119
1.195	1.05994	1.03149	1.03422	1.02412	1.02863	1.04079
1.2	1.05977	1.03124	1.03399	1.02371	1.02807	1.04039
1.205	1.05959	1.03097	1.03375	1.02329	1.0275	1.03997
1.21	1.0594	1.03068	1.03349	1.02286	1.02693	1.03955
1.215	1.05916	1.03038	1.03322	1.02242	1.02635	1.03912
1.22	1.05889	1.03005	1.03292	1.02196	1.02576	1.03868
1.225	1.0586	1.02971	1.0326	1.0215	1.02517	1.03823
1.23	1.05829	1.02935	1.03227	1.02102	1.02457	1.03778
1.235	1.05796	1.02897	1.03192	1.02054	1.02396	1.03732
1.24	1.05761	1.02857	1.03155	1.02004	1.02336	1.03685
1.245	1.05724	1.02815	1.03116	1.01954	1.02275	1.03638
1.25	1.05686	1.02771	1.03075	1.01902	1.02213	1.0359
1.255	1.05646	1.02726	1.03032	1.0185	1.02151	1.03541
1.26	1.05604	1.02679	1.02988	1.01797	1.0209	1.03492
1.265	1.05561	1.0263	1.02941	1.01743	1.02027	1.03443
1.27	1.05515	1.02579	1.02893	1.01688	1.01965	1.03393
1.275	1.05468	1.02526	1.02843	1.01633	1.01903	1.03343
1.28	1.05417	1.02472	1.02792	1.01577	1.01841	1.03292
1.285	1.05365	1.02416	1.02738	1.01521	1.0178	1.03241
1.29	1.05311	1.02358	1.02683	1.01464	1.01718	1.0319
1.295	1.05256	1.02299	1.02626	1.01407	1.01657	1.03139
1.3	1.05199	1.02238	1.02567	1.0135	1.01596	1.03088
1.305	1.0514	1.02175	1.02507	1.01292	1.01536	1.03036
1.31	1.05079	1.02111	1.02446	1.01234	1.01477	1.02985
1.315	1.05017	1.02046	1.02382	1.01176	1.01418	1.02934
1.32	1.04954	1.01979	1.02318	1.01119	1.01361	1.02884
1.325	1.04889	1.01911	1.02251	1.01061	1.01304	1.02833
1.33	1.04823	1.01841	1.02184	1.01004	1.01249	1.02783
1.335	1.04755	1.01771	1.02115	1.00947	1.01195	1.02734
1.34	1.04686	1.01699	1.02045	1.00891	1.01143	1.02685
1.345	1.04615	1.01626	1.01974	1.00835	1.01092	1.02638
1.35	1.04544	1.01552	1.01902	1.0078	1.01039	1.02591
1.355	1.04471	1.01478	1.01828	1.00726	1.00935	1.02545
1.36	1.04398	1.01402	1.01754	1.00674	1.00832	1.025
1.365	1.04323	1.01327	1.0168	1.00622	1.00729	1.02456
1.37	1.04248	1.0125	1.01604	1.00572	1.00627	1.02414
1.375	1.04172	1.01173	1.01528	1.00523	1.00525	1.02373
1.38	1.04095	1.01097	1.01452	1.00476	1.00424	1.02335
1.385	1.04018	1.0102	1.01376	1.00431	1.00324	1.02297
1.39	1.03941	1.00943	1.01299	1.00388	1.00225	1.02262
1.395	1.03863	1.00866	1.01222	1.00347	1.00128	1.02229
1.4	1.03785	1.00789	1.01146	1.00309	1.00032	1.02198
1.405	1.03707	1.00714	1.0107	1.00273	0.99938	1.0217
1.41	1.0363	1.00638	1.00994	1.0024	0.99847	1.02144
1.415	1.03553	1.00564	1.00919	1.00209	0.99757	1.02121
1.42	1.03476	1.00491	1.00845	1.00182	0.9967	1.021
1.425	1.03398	1.00419	1.00772	1.00158	0.99586	1.02083
1.43	1.03321	1.00349	1.007	1.00138	0.99505	1.02069
1.435	1.03244	1.0028	1.0063	1.00121	0.99426	1.02058
1.44	1.03169	1.00213	1.00561	1.00108	0.99351	1.0205
1.445	1.03095	1.00148	1.00494	1.00099	0.9928	1.02047
1.45	1.03022	1.00085	1.00429	1.00094	0.99213	1.02046
1.455	1.02951	1.00024	1.00366	1.00093	0.99149	1.0205
1.46	1.02881	0.99967	1.00305	1.00096	0.9909	1.02057
1.465	1.02814	0.99911	1.00247	1.00104	0.99035	1.02068
1.47	1.02749	0.99859	1.00192	1.00117	0.98985	1.02084
1.475	1.02682	0.9981	1.00139	1.00134	0.9894	1.02104
1.48	1.02615	0.99764	1.0009	1.00156	0.989	1.02127
1.485	1.02551	0.99722	1.00044	1.00099	0.98864	1.02128
1.49	1.02489	0.99683	1.00001	1.00019	0.98835	1.02091
1.495	1.02429	0.99648	0.99961	0.99942	0.9881	1.02057
1.5	1.02373	0.99617	0.99925	0.9987	0.98791	1.02029
1.505	1.02319	0.9959	0.99893	0.99802	0.98778	1.02005
1.51	1.02264	0.99567	0.99865	0.99738	0.9877	1.01985
1.515	1.02206	0.99548	0.99841	0.99679	0.98769	1.01971
1.52	1.0215	0.99533	0.9982	0.99624	0.98773	1.01961
1.525	1.02099	0.99523	0.99804	0.99574	0.98783	1.01956
1.53	1.0205	0.99517	0.99793	0.99529	0.98799	1.01956
1.535	1.02005	0.99516	0.99785	0.99489	0.98821	1.01957
1.54	1.01963	0.99519	0.99782	0.99454	0.98848	1.0193
1.545	1.01924	0.99526	0.99783	0.99423	0.98882	1.01906
1.55	1.0189	0.99538	0.99788	0.99398	0.98921	1.01886
1.555	1.01852	0.99555	0.99798	0.99378	0.98966	1.01871
1.56	1.01816	0.99575	0.99812	0.99363	0.99017	1.01859
1.565	1.01784	0.99601	0.9983	0.99353	0.99073	1.01852
1.57	1.01756	0.9963	0.99852	0.99348	0.99135	1.01849
1.575	1.0173	0.99664	0.99879	0.99348	0.99202	1.0185
1.58	1.01704	0.99702	0.99909	0.99352	0.99274	1.01854
1.585	1.01681	0.99744	0.99944	0.99362	0.99351	1.01863
1.59	1.01662	0.9979	0.99982	0.99376	0.99432	1.01876
1.595	1.01647	0.9984	1.00025	0.99395	0.99518	1.01892
1.6	1.01635	0.99893	1.0007	0.99419	0.99609	1.01912
1.605	1.01623	0.9995	1.0012	0.99447	0.99704	1.01936
1.61	1.01612	1.00011	1.00173	0.99479	0.99802	1.01963
1.615	1.01604	1.00074	1.00229	0.99516	0.99905	1.01993
1.62	1.01599	1.00141	1.00288	0.99556	1.00011	1.02027
1.625	1.01598	1.00211	1.0035	0.996	1.0012	1.02063
1.63	1.01591	1.00284	1.00415	0.99648	1.00232	1.02103
1.635	1.01587	1.00359	1.00483	0.997	1.00347	1.02146
1.64	1.01586	1.00437	1.00451	0.99755	1.00465	1.02191
1.645	1.01588	1.00517	1.00419	0.99813	1.00585	1.02238
1.65	1.01591	1.006	1.00391	0.99874	1.00676	1.02288
1.655	1.01597	1.00684	1.00366	0.99937	1.00754	1.02341
1.66	1.01604	1.0077	1.00345	1.00004	1.00834	1.02369
1.665	1.01613	1.00858	1.00328	1.00073	1.00916	1.02355
1.67	1.01626	1.00948	1.00313	1.00144	1.00999	1.02345
1.675	1.01641	1.01038	1.00303	1.00218	1.01084	1.02338
1.68	1.01658	1.0113	1.00295	1.00293	1.01171	1.02334
1.685	1.0167	1.01224	1.0029	1.00369	1.01258	1.02332
1.69	1.01683	1.0128	1.00289	1.00394	1.01347	1.02334
1.695	1.01699	1.01308	1.0029	1.00423	1.01436	1.02339
1.7	1.01717	1.01339	1.00294	1.00454	1.01527	1.02346
1.705	1.01736	1.01371	1.003	1.00488	1.01617	1.02356
1.71	1.01755	1.01405	1.00309	1.00524	1.01709	1.02369
1.715	1.01776	1.01431	1.00321	1.00563	1.01749	1.02384
1.72	1.018	1.01429	1.00334	1.00603	1.01776	1.02401
1.725	1.01825	1.0143	1.0035	1.00646	1.01806	1.0242
1.73	1.01847	1.01432	1.00368	1.00691	1.01837	1.02441
1.735	1.01867	1.01437	1.00387	1.00738	1.0187	1.02464
1.74	1.01888	1.01444	1.00409	1.00786	1.01904	1.02488
1.745	1.01911	1.01452	1.00432	1.00836	1.01939	1.02515
1.75	1.01936	1.01462	1.00457	1.00888	1.01976	1.02543
1.755	1.01961	1.01474	1.00483	1.00941	1.02013	1.02572
1.76	1.01988	1.01488	1.00511	1.00995	1.02052	1.02603
1.765	1.02016	1.01503	1.0054	1.01042	1.02092	1.02635
1.77	1.02044	1.01519	1.0057	1.01081	1.02132	1.02669
1.775	1.02074	1.01537	1.00601	1.01121	1.02173	1.02703
1.78	1.02104	1.01556	1.00634	1.01163	1.02216	1.02739
1.785	1.02133	1.01576	1.00667	1.01205	1.02258	1.02775
1.79	1.02157	1.01598	1.00701	1.01247	1.02301	1.02812
1.795	1.02183	1.0162	1.00736	1.01291	1.02345	1.0285
1.8	1.02209	1.01643	1.00772	1.01335	1.02389	1.02889
1.805	1.02237	1.01668	1.00809	1.0138	1.02434	1.02929
1.81	1.02265	1.01693	1.00846	1.01426	1.02479	1.02969
1.815	1.02293	1.01719	1.00884	1.01472	1.02524	1.0301
1.82	1.02323	1.01746	1.00922	1.01518	1.0257	1.03051
1.825	1.02353	1.01773	1.00961	1.01565	1.02615	1.03093
1.83	1.0238	1.01801	1.01	1.01613	1.02661	1.03135
1.835	1.02406	1.0183	1.0104	1.0166	1.02707	1.03177
1.84	1.02434	1.01859	1.0108	1.01708	1.02753	1.0322
1.845	1.02461	1.01889	1.0112	1.01756	1.02799	1.03263
1.85	1.0249	1.01919	1.01161	1.01805	1.02845	1.03306
1.855	1.02518	1.0195	1.01201	1.01853	1.02891	1.0335
1.86	1.02546	1.01981	1.01242	1.01902	1.02937	1.03393
1.865	1.02575	1.02013	1.01283	1.0195	1.02983	1.03437
1.87	1.02603	1.02044	1.01324	1.01999	1.03028	1.03481
1.875	1.02632	1.02077	1.01365	1.02048	1.03074	1.03525
1.88	1.02659	1.02109	1.01406	1.02097	1.03119	1.03569
1.885	1.02684	1.02142	1.01448	1.02145	1.03165	1.03613
1.89	1.02709	1.02175	1.01489	1.02194	1.0321	1.03657
1.895	1.02735	1.02208	1.0153	1.02243	1.03254	1.03701
1.9	1.02761	1.02241	1.01571	1.02292	1.03299	1.03745
1.905	1.02787	1.02274	1.01612	1.0234	1.03343	1.03789
1.91	1.02814	1.02308	1.01653	1.02389	1.03388	1.03833
1.915	1.02841	1.02342	1.01694	1.02438	1.03431	1.03876
1.92	1.02867	1.02376	1.01735	1.02486	1.03475	1.0392
1.925	1.02892	1.0241	1.01775	1.02534	1.03518	1.03964
1.93	1.02917	1.02444	1.01816	1.02582	1.03561	1.04007
1.935	1.02941	1.02478	1.01856	1.0263	1.03604	1.0405
1.94	1.02966	1.02512	1.01896	1.02678	1.03646	1.04094
1.945	1.02991	1.02546	1.01937	1.02726	1.03688	1.04137
1.95	1.03015	1.0258	1.01976	1.02774	1.0373	1.04179
1.955	1.03039	1.02614	1.02016	1.02821	1.03772	1.04222
1.96	1.03064	1.02649	1.02056	1.02868	1.03813	1.04265
1.965	1.03089	1.02683	1.02095	1.02916	1.03854	1.04307
1.97	1.03114	1.02717	1.02134	1.02935	1.03894	1.04349
1.975	1.03139	1.02752	1.02173	1.0294	1.03934	1.04391
1.98	1.03164	1.02786	1.02212	1.02945	1.03974	1.04433
1.985	1.03189	1.0282	1.02251	1.02949	1.04014	1.04475
1.99	1.03213	1.02855	1.02289	1.02954	1.04053	1.04516
1.995	1.03232	1.02889	1.02327	1.02959	1.04092	1.04558
2	1.03251	1.02923	1.02365	1.02964	1.0413	1.04599
2.005	1.03271	1.02958	1.02403	1.02968	1.04168	1.0464
2.01	1.0329	1.02992	1.02441	1.02973	1.04206	1.0468
2.015	1.0331	1.03026	1.02478	1.02978	1.04244	1.04721
2.02	1.0333	1.03061	1.02515	1.02983	1.04281	1.04761
2.025	1.0335	1.03078	1.02552	1.02987	1.04318	1.04802
2.03	1.0337	1.03087	1.02589	1.02992	1.04355	1.04842
2.035	1.0339	1.03096	1.02626	1.02996	1.04391	1.04882
2.04	1.0341	1.03103	1.02663	1.03001	1.04427	1.04921
2.045	1.03431	1.03108	1.02691	1.03005	1.04463	1.04961
2.05	1.03452	1.03113	1.0271	1.03009	1.04498	1.05
2.055	1.0347	1.03118	1.02729	1.03013	1.04533	1.0504
2.06	1.03487	1.03123	1.02748	1.03017	1.04568	1.0506
2.065	1.03505	1.03128	1.02767	1.03021	1.04603	1.05081
2.07	1.03523	1.03133	1.02785	1.03025	1.04637	1.05101
2.075	1.03541	1.03138	1.02804	1.03029	1.04672	1.05122
2.08	1.03559	1.03143	1.02823	1.03032	1.04706	1.05143
2.085	1.03577	1.03148	1.02841	1.03036	1.04739	1.05163
2.09	1.03596	1.03153	1.0286	1.03039	1.04773	1.05184

## Sheet: Data for Fig.15
	Nf=0.1π	Nf=0.5π	Nf=1.0π	Nf=1.5π	Nf=2.0π
λ	FSmin	FSmin	FSmin	FSmin	FSmin
4	0.97231	0.78551	1.04709	1.02029	1.04599
10	0.93907	0.77795	1.03612	0.99253	1.03275
20	0.91231	0.7395	1.02971	0.98791	1.03374
50	0.9107	0.73024	1.03014	0.9987	1.0261
100	0.91063	0.72326	1.02131	0.9991	1.0259
500	0.91021	0.71355	1.02223	0.99925	1.02471
1000	0.91017	0.7123	1.0223	0.99617	1.02074
3000	0.91013	0.71144	1.03507	1.0132	1.02346
8000	0.91013	0.71161	1.03192	0.98705	1.02677
15000	0.91017	0.7143	1.03811	0.99831	1.02752
20000	0.91013	0.71314	1.03752	1	1.02734
40000	0.91014	0.71148	1.03863	1.015	1.02874
100000	0.91059	0.71302	1.03847	1.018	1.02866
1E8	0.91047	0.71169	1.04041	1.02373	1.02952

## Sheet: Data for Fig.16
	D=0.2	D=0.1
Nf/π	FSmin	FSmin
0.1	0.91463	0.91453
0.105	0.91408	0.9139
0.11	0.9135	0.91323
0.115	0.9129	0.91253
0.12	0.91227	0.91179
0.125	0.9116	0.91101
0.13	0.9109	0.91019
0.135	0.91018	0.90934
0.14	0.90942	0.90844
0.145	0.90862	0.90751
0.15	0.90778	0.90653
0.155	0.90682	0.90551
0.16	0.90583	0.90445
0.165	0.90479	0.90334
0.17	0.90371	0.90218
0.175	0.90259	0.90098
0.18	0.90143	0.89973
0.185	0.90022	0.89843
0.19	0.89897	0.89707
0.195	0.89767	0.89561
0.2	0.89633	0.89406
0.205	0.89493	0.89244
0.21	0.89349	0.89076
0.215	0.892	0.88902
0.22	0.89046	0.8872
0.225	0.88887	0.88531
0.23	0.88722	0.88335
0.235	0.88551	0.88131
0.24	0.88375	0.87919
0.245	0.88193	0.87699
0.25	0.88006	0.87469
0.255	0.87812	0.87231
0.26	0.87612	0.86984
0.265	0.87406	0.86726
0.27	0.87194	0.86458
0.275	0.86975	0.86179
0.28	0.86749	0.8589
0.285	0.86517	0.85588
0.29	0.86278	0.85274
0.295	0.86031	0.84947
0.3	0.85777	0.84607
0.305	0.85515	0.84252
0.31	0.85247	0.83883
0.315	0.84971	0.83498
0.32	0.84688	0.83097
0.325	0.8438	0.82679
0.33	0.84064	0.82243
0.335	0.83741	0.81788
0.34	0.8341	0.81314
0.345	0.83071	0.80818
0.35	0.82726	0.803
0.355	0.82367	0.79759
0.36	0.81989	0.79195
0.365	0.81604	0.78607
0.37	0.81214	0.77981
0.375	0.80819	0.77315
0.38	0.80421	0.76619
0.385	0.80022	0.75892
0.39	0.79623	0.75135
0.395	0.79226	0.74346
0.4	0.78765	0.73495
0.405	0.78258	0.72611
0.41	0.77754	0.71694
0.415	0.77257	0.70746
0.42	0.76771	0.69771
0.425	0.76298	0.68773
0.43	0.75823	0.67656
0.435	0.75373	0.66422
0.44	0.74908	0.65173
0.445	0.74437	0.63923
0.45	0.7401	0.62659
0.455	0.73588	0.61401
0.46	0.73188	0.6008
0.465	0.7283	0.58817
0.47	0.72497	0.57593
0.475	0.72237	0.56462
0.48	0.71961	0.55418
0.485	0.71772	0.54559
0.49	0.71636	0.54049
0.495	0.71596	0.5375
0.5	0.71684	0.53399
0.505	0.71905	0.53572
0.51	0.71924	0.54048
0.515	0.71989	0.54823
0.52	0.72188	0.55824
0.525	0.72516	0.57048
0.53	0.72893	0.58412
0.535	0.73338	0.59908
0.54	0.73825	0.61462
0.545	0.74399	0.63063
0.55	0.74964	0.64689
0.555	0.75558	0.66259
0.56	0.76197	0.67821
0.565	0.76878	0.69367
0.57	0.77543	0.70819
0.575	0.78246	0.72235
0.58	0.78955	0.73604
0.585	0.79636	0.74922
0.59	0.80331	0.76148
0.595	0.81039	0.77333
0.6	0.81724	0.78469
0.605	0.82399	0.79559
0.61	0.83077	0.80604
0.615	0.83728	0.81573
0.62	0.84377	0.825
0.625	0.85016	0.83388
0.63	0.85626	0.8424
0.635	0.86229	0.85055
0.64	0.86823	0.85836
0.645	0.87402	0.86574
0.65	0.87947	0.87278
0.655	0.88481	0.87953
0.66	0.89004	0.88601
0.665	0.89513	0.89223
0.67	0.90007	0.89818
0.675	0.90487	0.90389
0.68	0.90952	0.90937
0.685	0.91406	0.91464
0.69	0.91847	0.91972
0.695	0.92277	0.92459
0.7	0.92694	0.92929
0.705	0.93092	0.93382
0.71	0.93476	0.93815
0.715	0.9385	0.94231
0.72	0.94214	0.94633
0.725	0.94567	0.95021
0.73	0.94911	0.95395
0.735	0.95246	0.95758
0.74	0.95571	0.96108
0.745	0.95886	0.96448
0.75	0.96191	0.96776
0.755	0.96488	0.97094
0.76	0.96777	0.97402
0.765	0.97059	0.97701
0.77	0.97332	0.97991
0.775	0.97598	0.98272
0.78	0.97857	0.98545
0.785	0.98109	0.9881
0.79	0.98354	0.99068
0.795	0.98592	0.99318
0.8	0.98824	0.99561
0.805	0.9905	0.99798
0.81	0.9927	1.00029
0.815	0.99485	1.00253
0.82	0.99693	1.00472
0.825	0.99896	1.00685
0.83	1.00094	1.00892
0.835	1.00287	1.01095
0.84	1.00475	1.01293
0.845	1.00659	1.01485
0.85	1.00837	1.01674
0.855	1.01012	1.01857
0.86	1.01181	1.02037
0.865	1.01347	1.02213
0.87	1.01509	1.02384
0.875	1.01666	1.02552
0.88	1.0182	1.02717
0.885	1.0197	1.02877
0.89	1.02117	1.03035
0.895	1.0226	1.03189
0.9	1.02399	1.0334
0.905	1.02536	1.03488
0.91	1.02669	1.03634
0.915	1.02799	1.03776
0.92	1.02926	1.03916
0.925	1.03049	1.04053
0.93	1.03171	1.04187
0.935	1.03289	1.04318
0.94	1.03404	1.04446
0.945	1.03517	1.04571
0.95	1.03627	1.04695
0.955	1.03735	1.04816
0.96	1.03839	1.04935
0.965	1.03941	1.05052
0.97	1.04041	1.05167
0.975	1.04138	1.0528
0.98	1.04233	1.05391
0.985	1.04325	1.055
0.99	1.04416	1.05608
0.995	1.04501	1.05714
1	1.04584	1.05817
1.005	1.04664	1.05917
1.01	1.04742	1.06016
1.015	1.04819	1.06113
1.02	1.04893	1.06208
1.025	1.04965	1.06303
1.03	1.05036	1.06394
1.035	1.05104	1.06479
1.04	1.0517	1.06563
1.045	1.05233	1.06646
1.05	1.05295	1.06728
1.055	1.05355	1.06808
1.06	1.05413	1.06887
1.065	1.05468	1.06965
1.07	1.05522	1.07038
1.075	1.0557	1.07107
1.08	1.05616	1.07175
1.085	1.05659	1.0724
1.09	1.05701	1.07299
1.095	1.05737	1.07354
1.1	1.05771	1.07407
1.105	1.05804	1.07459
1.11	1.05835	1.07508
1.115	1.05864	1.07556
1.12	1.05891	1.07596
1.125	1.05917	1.07625
1.13	1.05939	1.07652
1.135	1.05958	1.07678
1.14	1.05976	1.07701
1.145	1.05991	1.07718
1.15	1.06002	1.07725
1.155	1.06009	1.07731
1.16	1.06014	1.07735
1.165	1.06017	1.07726
1.17	1.06019	1.07705
1.175	1.06019	1.07682
1.18	1.06017	1.07657
1.185	1.06013	1.07629
1.19	1.06007	1.07597
1.195	1.05994	1.07552
1.2	1.05977	1.07499
1.205	1.05959	1.07443
1.21	1.0594	1.07385
1.215	1.05916	1.07323
1.22	1.05889	1.07251
1.225	1.0586	1.07175
1.23	1.05829	1.0709
1.235	1.05796	1.07001
1.24	1.05761	1.06909
1.245	1.05724	1.06813
1.25	1.05686	1.06713
1.255	1.05646	1.06609
1.26	1.05604	1.06502
1.265	1.05561	1.0639
1.27	1.05515	1.06274
1.275	1.05468	1.06154
1.28	1.05417	1.06027
1.285	1.05365	1.05882
1.29	1.05311	1.05732
1.295	1.05256	1.05579
1.3	1.05199	1.05421
1.305	1.0514	1.05259
1.31	1.05079	1.05093
1.315	1.05017	1.04923
1.32	1.04954	1.04748
1.325	1.04889	1.04569
1.33	1.04823	1.04386
1.335	1.04755	1.04198
1.34	1.04686	1.04007
1.345	1.04615	1.03811
1.35	1.04544	1.03612
1.355	1.04471	1.03409
1.36	1.04398	1.03203
1.365	1.04323	1.02994
1.37	1.04248	1.02782
1.375	1.04172	1.02568
1.38	1.04095	1.02353
1.385	1.04018	1.02109
1.39	1.03941	1.0186
1.395	1.03863	1.01608
1.4	1.03785	1.01352
1.405	1.03707	1.01094
1.41	1.0363	1.00835
1.415	1.03553	1.00576
1.42	1.03476	1.00318
1.425	1.03398	1.00062
1.43	1.03321	0.9981
1.435	1.03244	0.99563
1.44	1.03169	0.99324
1.445	1.03095	0.99079
1.45	1.03022	0.98837
1.455	1.02951	0.98606
1.46	1.02881	0.98376
1.465	1.02814	0.98152
1.47	1.02749	0.97943
1.475	1.02682	0.97753
1.48	1.02615	0.97564
1.485	1.02551	0.97368
1.49	1.02489	0.97194
1.495	1.02429	0.97032
1.5	1.02373	0.96889
1.505	1.02319	0.96769
1.51	1.02264	0.96647
1.515	1.02206	0.9655
1.52	1.0215	0.96471
1.525	1.02099	0.96381
1.53	1.0205	0.96317
1.535	1.02005	0.96278
1.54	1.01963	0.96244
1.545	1.01924	0.96223
1.55	1.0189	0.96217
1.555	1.01852	0.96223
1.56	1.01816	0.96251
1.565	1.01784	0.96277
1.57	1.01756	0.96321
1.575	1.0173	0.96368
1.58	1.01704	0.96418
1.585	1.01681	0.9648
1.59	1.01662	0.96551
1.595	1.01647	0.96632
1.6	1.01635	0.96724
1.605	1.01623	0.96806
1.61	1.01612	0.96895
1.615	1.01604	0.9699
1.62	1.01599	0.97089
1.625	1.01598	0.97195
1.63	1.01591	0.97297
1.635	1.01587	0.97394
1.64	1.01586	0.97496
1.645	1.01588	0.97602
1.65	1.01591	0.9771
1.655	1.01597	0.97821
1.66	1.01604	0.97934
1.665	1.01613	0.98034
1.67	1.01626	0.98133
1.675	1.01641	0.98235
1.68	1.01658	0.98337
1.685	1.0167	0.98441
1.69	1.01683	0.98543
1.695	1.01699	0.98639
1.7	1.01717	0.98734
1.705	1.01736	0.9883
1.71	1.01755	0.98925
1.715	1.01776	0.99018
1.72	1.018	0.9911
1.725	1.01825	0.99202
1.73	1.01847	0.99289
1.735	1.01867	0.99372
1.74	1.01888	0.99454
1.745	1.01911	0.99535
1.75	1.01936	0.99616
1.755	1.01961	0.99695
1.76	1.01988	0.99774
1.765	1.02016	0.99848
1.77	1.02044	0.99922
1.775	1.02074	0.99993
1.78	1.02104	1.00063
1.785	1.02133	1.00132
1.79	1.02157	1.00199
1.795	1.02183	1.00265
1.8	1.02209	1.0033
1.805	1.02237	1.00394
1.81	1.02265	1.00456
1.815	1.02293	1.00518
1.82	1.02323	1.00579
1.825	1.02353	1.00638
1.83	1.0238	1.00694
1.835	1.02406	1.00744
1.84	1.02434	1.00792
1.845	1.02461	1.0084
1.85	1.0249	1.00887
1.855	1.02518	1.00933
1.86	1.02546	1.00978
1.865	1.02575	1.01022
1.87	1.02603	1.01065
1.875	1.02632	1.01107
1.88	1.02659	1.01149
1.885	1.02684	1.01189
1.89	1.02709	1.01229
1.895	1.02735	1.01267
1.9	1.02761	1.01305
1.905	1.02787	1.01342
1.91	1.02814	1.01374
1.915	1.02841	1.01406
1.92	1.02867	1.01437
1.925	1.02892	1.01468
1.93	1.02917	1.01497
1.935	1.02941	1.01526
1.94	1.02966	1.01554
1.945	1.02991	1.01582
1.95	1.03015	1.01608
1.955	1.03039	1.01634
1.96	1.03064	1.01658
1.965	1.03089	1.01681
1.97	1.03114	1.01704
1.975	1.03139	1.01725
1.98	1.03164	1.01746
1.985	1.03189	1.01767
1.99	1.03213	1.01787
1.995	1.03232	1.01806
2	1.03251	1.01822
2.005	1.03271	1.01836
2.01	1.0329	1.01851
2.015	1.0331	1.01864
2.02	1.0333	1.01877
2.025	1.0335	1.01889
2.03	1.0337	1.01901
2.035	1.0339	1.01912
2.04	1.0341	1.01923
2.045	1.03431	1.01933
2.05	1.03452	1.01943
2.055	1.0347	1.01952
2.06	1.03487	1.01961
2.065	1.03505	1.01969
2.07	1.03523	1.01975
2.075	1.03541	1.01979
2.08	1.03559	1.01982
2.085	1.03577	1.01986
2.09	1.03596	1.01988

## Sheet: Data for Fig.17
	D=0.2	D=0.1
Nf/π	FSmin	FSmin
0.1	0.91565	0.91554
0.105	0.91511	0.91491
0.11	0.91454	0.91424
0.115	0.91394	0.91355
0.12	0.91331	0.91281
0.125	0.91266	0.91204
0.13	0.91197	0.91123
0.135	0.91125	0.91038
0.14	0.9105	0.90949
0.145	0.90971	0.90857
0.15	0.9089	0.9076
0.155	0.90805	0.90658
0.16	0.90717	0.90553
0.165	0.90625	0.90443
0.17	0.9053	0.90328
0.175	0.90432	0.90209
0.18	0.9033	0.90084
0.185	0.90224	0.89955
0.19	0.90114	0.89821
0.195	0.90001	0.89681
0.2	0.89884	0.89536
0.205	0.89763	0.89385
0.21	0.89622	0.89228
0.215	0.89469	0.89065
0.22	0.8931	0.88896
0.225	0.89146	0.88721
0.23	0.88977	0.88538
0.235	0.88802	0.88349
0.24	0.88621	0.88153
0.245	0.88433	0.87949
0.25	0.8824	0.87737
0.255	0.8804	0.87518
0.26	0.87834	0.87276
0.265	0.87621	0.87015
0.27	0.87401	0.86744
0.275	0.87174	0.86462
0.28	0.8694	0.86168
0.285	0.86699	0.85862
0.29	0.86451	0.85543
0.295	0.86195	0.85211
0.3	0.85931	0.84865
0.305	0.8566	0.84505
0.31	0.85381	0.84129
0.315	0.85095	0.83737
0.32	0.848	0.83328
0.325	0.84499	0.82902
0.33	0.84189	0.82456
0.335	0.83872	0.81992
0.34	0.83548	0.81506
0.345	0.83217	0.81
0.35	0.82879	0.8047
0.355	0.82536	0.79917
0.36	0.82187	0.7934
0.365	0.81834	0.78736
0.37	0.81478	0.78106
0.375	0.81119	0.77448
0.38	0.80729	0.76762
0.385	0.80318	0.76046
0.39	0.79906	0.75299
0.395	0.79496	0.74523
0.4	0.7909	0.73717
0.405	0.78692	0.72882
0.41	0.78304	0.72019
0.415	0.7793	0.71097
0.42	0.77577	0.70103
0.425	0.77249	0.69084
0.43	0.76937	0.68047
0.435	0.76395	0.67004
0.44	0.7588	0.65968
0.445	0.754	0.64959
0.45	0.74962	0.63955
0.455	0.74577	0.62548
0.46	0.74255	0.61205
0.465	0.74007	0.59975
0.47	0.73843	0.5892
0.475	0.73775	0.58114
0.48	0.73814	0.57647
0.485	0.7397	0.57615
0.49	0.74164	0.5741
0.495	0.74461	0.57626
0.5	0.74865	0.58453
0.505	0.75168	0.59923
0.51	0.75603	0.62027
0.515	0.76168	0.62212
0.52	0.76857	0.6283
0.525	0.77664	0.63896
0.53	0.78578	0.65127
0.535	0.79472	0.65457
0.54	0.79903	0.66124
0.545	0.80413	0.67038
0.55	0.80992	0.68124
0.555	0.81626	0.69324
0.56	0.82114	0.70592
0.565	0.8264	0.71892
0.57	0.83215	0.732
0.575	0.838	0.74495
0.58	0.84321	0.75765
0.585	0.84698	0.77001
0.59	0.84967	0.78196
0.595	0.85279	0.79347
0.6	0.85627	0.80451
0.605	0.86003	0.81509
0.61	0.86401	0.8252
0.615	0.86817	0.83485
0.62	0.87245	0.84406
0.625	0.87682	0.85284
0.63	0.88125	0.86121
0.635	0.8857	0.86918
0.64	0.89015	0.87678
0.645	0.89459	0.88403
0.65	0.89899	0.89094
0.655	0.90334	0.89754
0.66	0.90764	0.90383
0.665	0.91187	0.90984
0.67	0.91602	0.91558
0.675	0.92009	0.92108
0.68	0.92408	0.92633
0.685	0.92798	0.93136
0.69	0.93179	0.93617
0.695	0.93551	0.94078
0.7	0.93914	0.94521
0.705	0.94268	0.94945
0.71	0.94613	0.95353
0.715	0.94949	0.95745
0.72	0.95277	0.96121
0.725	0.95595	0.96483
0.73	0.95905	0.96831
0.735	0.96206	0.97167
0.74	0.965	0.9749
0.745	0.96785	0.97801
0.75	0.97063	0.98102
0.755	0.97333	0.98392
0.76	0.97595	0.98672
0.765	0.97851	0.98942
0.77	0.98099	0.99203
0.775	0.98341	0.99456
0.78	0.98576	0.997
0.785	0.98805	0.99937
0.79	0.99027	1.00166
0.795	0.99244	1.00388
0.8	0.99454	1.00603
0.805	0.9966	1.00811
0.81	0.99859	1.01014
0.815	1.00054	1.0121
0.82	1.00243	1.014
0.825	1.00427	1.01585
0.83	1.00607	1.01765
0.835	1.00782	1.0194
0.84	1.00952	1.0211
0.845	1.01118	1.02275
0.85	1.0128	1.02436
0.855	1.01437	1.02592
0.86	1.01568	1.02744
0.865	1.01653	1.02893
0.87	1.01735	1.03037
0.875	1.01814	1.03178
0.88	1.01889	1.03315
0.885	1.01961	1.03449
0.89	1.0203	1.03512
0.895	1.02096	1.03553
0.9	1.02159	1.03592
0.905	1.0222	1.03628
0.91	1.02277	1.03662
0.915	1.02332	1.03694
0.92	1.02385	1.03723
0.925	1.02435	1.03751
0.93	1.02482	1.03776
0.935	1.02527	1.03799
0.94	1.0257	1.0382
0.945	1.02611	1.03839
0.95	1.02649	1.03856
0.955	1.02685	1.03871
0.96	1.02719	1.03884
0.965	1.02751	1.03895
0.97	1.02781	1.03905
0.975	1.02809	1.03912
0.98	1.02834	1.03918
0.985	1.02858	1.03922
0.99	1.0288	1.03924
0.995	1.02901	1.03924
1	1.02919	1.03923
1.005	1.02936	1.0392
1.01	1.0295	1.03914
1.015	1.02963	1.03908
1.02	1.02975	1.03899
1.025	1.02984	1.03888
1.03	1.02992	1.03876
1.035	1.02999	1.03862
1.04	1.03003	1.03846
1.045	1.03006	1.03829
1.05	1.03008	1.03809
1.055	1.03008	1.03788
1.06	1.03006	1.03765
1.065	1.03003	1.0374
1.07	1.02998	1.03713
1.075	1.02992	1.03684
1.08	1.02984	1.03653
1.085	1.02974	1.0362
1.09	1.02964	1.03586
1.095	1.02951	1.03549
1.1	1.02938	1.0351
1.105	1.02922	1.03469
1.11	1.02906	1.03426
1.115	1.02888	1.03381
1.12	1.02868	1.03333
1.125	1.02847	1.03284
1.13	1.02825	1.03232
1.135	1.02801	1.03177
1.14	1.02776	1.03121
1.145	1.02749	1.03062
1.15	1.02722	1.03
1.155	1.02692	1.02936
1.16	1.02662	1.02869
1.165	1.0263	1.02799
1.17	1.02597	1.02727
1.175	1.02562	1.02637
1.18	1.02527	1.02542
1.185	1.0249	1.02445
1.19	1.02451	1.02345
1.195	1.02412	1.02242
1.2	1.02371	1.02136
1.205	1.02329	1.02028
1.21	1.02286	1.01917
1.215	1.02242	1.01804
1.22	1.02196	1.01687
1.225	1.0215	1.01567
1.23	1.02102	1.01445
1.235	1.02054	1.01319
1.24	1.02004	1.01191
1.245	1.01954	1.01059
1.25	1.01902	1.00924
1.255	1.0185	1.00786
1.26	1.01797	1.00645
1.265	1.01743	1.005
1.27	1.01688	1.00353
1.275	1.01633	1.00202
1.28	1.01577	1.00048
1.285	1.01521	0.99891
1.29	1.01464	0.99731
1.295	1.01407	0.99568
1.3	1.0135	0.99402
1.305	1.01292	0.99233
1.31	1.01234	0.99061
1.315	1.01176	0.98887
1.32	1.01119	0.98711
1.325	1.01061	0.98532
1.33	1.01004	0.98352
1.335	1.00947	0.9817
1.34	1.00891	0.97987
1.345	1.00835	0.97804
1.35	1.0078	0.9762
1.355	1.00726	0.97423
1.36	1.00674	0.972
1.365	1.00622	0.96974
1.37	1.00572	0.96746
1.375	1.00523	0.96517
1.38	1.00476	0.96287
1.385	1.00431	0.96057
1.39	1.00388	0.95829
1.395	1.00347	0.95602
1.4	1.00309	0.95379
1.405	1.00273	0.95161
1.41	1.0024	0.94949
1.415	1.00209	0.94744
1.42	1.00182	0.94548
1.425	1.00158	0.94364
1.43	1.00138	0.94192
1.435	1.00121	0.94035
1.44	1.00108	0.93895
1.445	1.00099	0.93773
1.45	1.00094	0.93673
1.455	1.00093	0.93595
1.46	1.00096	0.93542
1.465	1.00104	0.93515
1.47	1.00117	0.93425
1.475	1.00134	0.9312
1.48	1.00156	0.92837
1.485	1.00099	0.92578
1.49	1.00019	0.92345
1.495	0.99942	0.92141
1.5	0.9987	0.91967
1.505	0.99802	0.9182
1.51	0.99738	0.91671
1.515	0.99679	0.91555
1.52	0.99624	0.91475
1.525	0.99574	0.91429
1.53	0.99529	0.91418
1.535	0.99489	0.91439
1.54	0.99454	0.91493
1.545	0.99423	0.91578
1.55	0.99398	0.91691
1.555	0.99378	0.91832
1.56	0.99363	0.91997
1.565	0.99353	0.92185
1.57	0.99348	0.92393
1.575	0.99348	0.9262
1.58	0.99352	0.92725
1.585	0.99362	0.92816
1.59	0.99376	0.92926
1.595	0.99395	0.93053
1.6	0.99419	0.93195
1.605	0.99447	0.9335
1.61	0.99479	0.93517
1.615	0.99516	0.93695
1.62	0.99556	0.9388
1.625	0.996	0.94073
1.63	0.99648	0.94271
1.635	0.997	0.94474
1.64	0.99755	0.94681
1.645	0.99813	0.9489
1.65	0.99874	0.95101
1.655	0.99937	0.95312
1.66	1.00004	0.95524
1.665	1.00073	0.95735
1.67	1.00144	0.95946
1.675	1.00218	0.96155
1.68	1.00293	0.96362
1.685	1.00369	0.96566
1.69	1.00394	0.96768
1.695	1.00423	0.96968
1.7	1.00454	0.97164
1.705	1.00488	0.97357
1.71	1.00524	0.97547
1.715	1.00563	0.97734
1.72	1.00603	0.97917
1.725	1.00646	0.98066
1.73	1.00691	0.98206
1.735	1.00738	0.98344
1.74	1.00786	0.98479
1.745	1.00836	0.98611
1.75	1.00888	0.98741
1.755	1.00941	0.98868
1.76	1.00995	0.98992
1.765	1.01042	0.99114
1.77	1.01081	0.99203
1.775	1.01121	0.99277
1.78	1.01163	0.9935
1.785	1.01205	0.99423
1.79	1.01247	0.99495
1.795	1.01291	0.99565
1.8	1.01335	0.99635
1.805	1.0138	0.99703
1.81	1.01426	0.99771
1.815	1.01472	0.99837
1.82	1.01518	0.99902
1.825	1.01565	0.99965
1.83	1.01613	1.00028
1.835	1.0166	1.00089
1.84	1.01708	1.00149
1.845	1.01756	1.00208
1.85	1.01805	1.00265
1.855	1.01853	1.00321
1.86	1.01902	1.00376
1.865	1.0195	1.00429
1.87	1.01999	1.00481
1.875	1.02048	1.00532
1.88	1.02097	1.00581
1.885	1.02145	1.0063
1.89	1.02194	1.00676
1.895	1.02243	1.00722
1.9	1.02292	1.00766
1.905	1.0234	1.00809
1.91	1.02389	1.00851
1.915	1.02438	1.00892
1.92	1.02486	1.00931
1.925	1.02534	1.00969
1.93	1.02582	1.01005
1.935	1.0263	1.01041
1.94	1.02678	1.01075
1.945	1.02726	1.01108
1.95	1.02774	1.0114
1.955	1.02821	1.01171
1.96	1.02868	1.012
1.965	1.02916	1.01228
1.97	1.02935	1.01255
1.975	1.0294	1.01281
1.98	1.02945	1.01306
1.985	1.02949	1.01329
1.99	1.02954	1.01352
1.995	1.02959	1.01373
2	1.02964	1.01393
2.005	1.02968	1.01412
2.01	1.02973	1.01429
2.015	1.02978	1.01446
2.02	1.02983	1.01462
2.025	1.02987	1.01476
2.03	1.02992	1.01489
2.035	1.02996	1.01501
2.04	1.03001	1.01512
2.045	1.03005	1.01522
2.05	1.03009	1.01531
2.055	1.03013	1.01539
2.06	1.03017	1.01545
2.065	1.03021	1.01551
2.07	1.03025	1.01555
2.075	1.03029	1.01559
2.08	1.03032	1.01561
2.085	1.03036	1.01562
2.09	1.03039	1.01562

## Sheet: Data for Fig.18
	D=0.2	D=0.1
Nf/π	FSmin	FSmin
0.1	0.98707	0.98664
0.105	0.98666	0.98618
0.11	0.98622	0.98569
0.115	0.98577	0.98517
0.12	0.98528	0.98463
0.125	0.98478	0.98406
0.13	0.98425	0.98346
0.135	0.98369	0.98283
0.14	0.98311	0.98217
0.145	0.9825	0.98148
0.15	0.98187	0.98076
0.155	0.98121	0.98
0.16	0.98053	0.97921
0.165	0.97981	0.97839
0.17	0.97907	0.97753
0.175	0.9783	0.97664
0.18	0.9775	0.97571
0.185	0.97666	0.97473
0.19	0.9758	0.97372
0.195	0.97491	0.97267
0.2	0.97398	0.97157
0.205	0.97302	0.97043
0.21	0.97202	0.96924
0.215	0.97099	0.968
0.22	0.96992	0.96671
0.225	0.96882	0.96537
0.23	0.96768	0.96398
0.235	0.9665	0.96252
0.24	0.96528	0.96101
0.245	0.96402	0.95944
0.25	0.96272	0.95781
0.255	0.96138	0.9561
0.26	0.95999	0.95433
0.265	0.95856	0.95248
0.27	0.95709	0.95056
0.275	0.95556	0.94856
0.28	0.954	0.94647
0.285	0.95238	0.9443
0.29	0.95072	0.94203
0.295	0.94901	0.93966
0.3	0.94725	0.9372
0.305	0.94545	0.93463
0.31	0.94359	0.93194
0.315	0.94169	0.92914
0.32	0.93974	0.92621
0.325	0.93774	0.92315
0.33	0.9357	0.91996
0.335	0.93361	0.91662
0.34	0.93149	0.91313
0.345	0.92933	0.90948
0.35	0.92713	0.90567
0.355	0.92491	0.90168
0.36	0.92267	0.89751
0.365	0.92042	0.89315
0.37	0.91816	0.88859
0.375	0.91586	0.88383
0.38	0.91196	0.87886
0.385	0.90797	0.87367
0.39	0.90391	0.86826
0.395	0.89978	0.86264
0.4	0.8956	0.85681
0.405	0.89139	0.85078
0.41	0.88717	0.84405
0.415	0.88298	0.83484
0.42	0.87884	0.82516
0.425	0.8748	0.81501
0.43	0.8709	0.80442
0.435	0.86719	0.79346
0.44	0.86375	0.7822
0.445	0.85968	0.77078
0.45	0.85515	0.7594
0.455	0.85093	0.74832
0.46	0.84709	0.73793
0.465	0.84372	0.7287
0.47	0.84092	0.72127
0.475	0.83878	0.71085
0.48	0.83697	0.69391
0.485	0.83045	0.67491
0.49	0.82476	0.65951
0.495	0.82001	0.64866
0.5	0.81628	0.64312
0.505	0.81366	0.64327
0.51	0.81218	0.64912
0.515	0.81187	0.66026
0.52	0.81271	0.67593
0.525	0.81467	0.69518
0.53	0.81769	0.71694
0.535	0.8217	0.7402
0.54	0.82659	0.76406
0.545	0.83226	0.78781
0.55	0.83859	0.80551
0.555	0.84547	0.82254
0.56	0.85279	0.83894
0.565	0.86042	0.84934
0.57	0.86828	0.85853
0.575	0.87627	0.86769
0.58	0.8843	0.87672
0.585	0.89232	0.88552
0.59	0.90025	0.89404
0.595	0.90805	0.90225
0.6	0.91567	0.91012
0.605	0.9231	0.91765
0.61	0.9303	0.92485
0.615	0.93725	0.93171
0.62	0.94371	0.93824
0.625	0.94882	0.94446
0.63	0.95378	0.95039
0.635	0.95858	0.95603
0.64	0.96322	0.9614
0.645	0.9677	0.96651
0.65	0.97201	0.97139
0.655	0.97615	0.97604
0.66	0.98014	0.98047
0.665	0.98397	0.9847
0.67	0.98765	0.98874
0.675	0.99118	0.99261
0.68	0.99456	0.9963
0.685	0.99781	0.99984
0.69	1.00092	1.00323
0.695	1.00391	1.00648
0.7	1.00677	1.00959
0.705	1.00952	1.01258
0.71	1.01215	1.01546
0.715	1.01467	1.01822
0.72	1.01709	1.02088
0.725	1.01942	1.02344
0.73	1.02165	1.02591
0.735	1.02379	1.02829
0.74	1.02584	1.03058
0.745	1.02781	1.0328
0.75	1.0297	1.03494
0.755	1.03152	1.03701
0.76	1.03327	1.03902
0.765	1.03495	1.04096
0.77	1.03657	1.04284
0.775	1.03812	1.04466
0.78	1.03962	1.04642
0.785	1.04106	1.04814
0.79	1.04244	1.04981
0.795	1.04377	1.05142
0.8	1.04506	1.053
0.805	1.04629	1.05453
0.81	1.04748	1.05602
0.815	1.04863	1.05709
0.82	1.04974	1.05799
0.825	1.0508	1.05887
0.83	1.05183	1.05972
0.835	1.05282	1.06055
0.84	1.05378	1.06136
0.845	1.0547	1.06214
0.85	1.05559	1.0629
0.855	1.05644	1.06364
0.86	1.05727	1.06436
0.865	1.05807	1.06506
0.87	1.05884	1.06574
0.875	1.05958	1.06641
0.88	1.0603	1.06705
0.885	1.06099	1.06768
0.89	1.06166	1.0683
0.895	1.0623	1.0689
0.9	1.06292	1.06948
0.905	1.06352	1.07005
0.91	1.0641	1.07061
0.915	1.06466	1.07115
0.92	1.06519	1.07168
0.925	1.06571	1.07219
0.93	1.06621	1.0727
0.935	1.06668	1.07319
0.94	1.06715	1.07367
0.945	1.06759	1.07414
0.95	1.06802	1.07443
0.955	1.06842	1.07424
0.96	1.06882	1.07406
0.965	1.0692	1.07387
0.97	1.06956	1.07368
0.975	1.0699	1.07348
0.98	1.07023	1.07328
0.985	1.07055	1.07308
0.99	1.07085	1.07287
0.995	1.07114	1.07265
1	1.07141	1.07244
1.005	1.07156	1.07222
1.01	1.07117	1.07199
1.015	1.07078	1.07176
1.02	1.07037	1.07153
1.025	1.06996	1.07129
1.03	1.06955	1.07104
1.035	1.06912	1.0708
1.04	1.06869	1.07054
1.045	1.06826	1.07029
1.05	1.06781	1.07003
1.055	1.06736	1.06976
1.06	1.06691	1.06949
1.065	1.06644	1.06921
1.07	1.06597	1.06847
1.075	1.0655	1.06768
1.08	1.06502	1.06688
1.085	1.06453	1.06607
1.09	1.06403	1.06524
1.095	1.06353	1.0644
1.1	1.06303	1.06354
1.105	1.06251	1.06268
1.11	1.06199	1.06179
1.115	1.06147	1.06089
1.12	1.06093	1.05998
1.125	1.0604	1.05905
1.13	1.05985	1.0581
1.135	1.0593	1.05713
1.14	1.05875	1.05615
1.145	1.05819	1.05515
1.15	1.05762	1.05413
1.155	1.05705	1.05308
1.16	1.05647	1.05202
1.165	1.05589	1.05094
1.17	1.0553	1.04984
1.175	1.0547	1.04871
1.18	1.05411	1.04756
1.185	1.0535	1.04639
1.19	1.0529	1.04519
1.195	1.05229	1.04396
1.2	1.05167	1.04272
1.205	1.05106	1.04144
1.21	1.05043	1.04014
1.215	1.04981	1.03881
1.22	1.04918	1.03745
1.225	1.04856	1.03606
1.23	1.04793	1.03465
1.235	1.04729	1.0332
1.24	1.04666	1.03172
1.245	1.04603	1.03021
1.25	1.0454	1.02867
1.255	1.04477	1.0271
1.26	1.04414	1.02549
1.265	1.04351	1.02385
1.27	1.04289	1.02218
1.275	1.04226	1.02047
1.28	1.04165	1.01873
1.285	1.04104	1.01696
1.29	1.04043	1.01515
1.295	1.03983	1.01332
1.3	1.03924	1.01144
1.305	1.03866	1.00954
1.31	1.03809	1.00761
1.315	1.03753	1.00565
1.32	1.03699	1.00366
1.325	1.03645	1.00165
1.33	1.03593	0.99962
1.335	1.03543	0.99756
1.34	1.03495	0.99549
1.345	1.03448	0.99341
1.35	1.03404	0.99132
1.355	1.03362	0.98923
1.36	1.03322	0.98714
1.365	1.03284	0.98507
1.37	1.0325	0.98301
1.375	1.03218	0.98098
1.38	1.03189	0.97899
1.385	1.03163	0.97705
1.39	1.03141	0.97516
1.395	1.03122	0.97335
1.4	1.03107	0.97163
1.405	1.03095	0.97
1.41	1.03088	0.96849
1.415	1.03085	0.96712
1.42	1.03086	0.96591
1.425	1.03092	0.96486
1.43	1.03102	0.96401
1.435	1.03117	0.96337
1.44	1.03137	0.96296
1.445	1.03162	0.96281
1.45	1.03185	0.96293
1.455	1.03133	0.96335
1.46	1.03084	0.96408
1.465	1.03038	0.96513
1.47	1.02996	0.96653
1.475	1.02957	0.96577
1.48	1.02922	0.9646
1.485	1.02891	0.96368
1.49	1.02864	0.96303
1.495	1.0284	0.96266
1.5	1.02821	0.96258
1.505	1.02806	0.9628
1.51	1.02795	0.96331
1.515	1.02789	0.96411
1.52	1.02787	0.96519
1.525	1.0279	0.96655
1.53	1.02797	0.96818
1.535	1.02808	0.97005
1.54	1.02824	0.97216
1.545	1.02844	0.97448
1.55	1.02869	0.97699
1.555	1.02898	0.97968
1.56	1.02931	0.9807
1.565	1.02968	0.98185
1.57	1.03009	0.98287
1.575	1.03055	0.98314
1.58	1.03104	0.98358
1.585	1.03157	0.98416
1.59	1.03179	0.98488
1.595	1.03185	0.98573
1.6	1.03194	0.98668
1.605	1.03207	0.98773
1.61	1.03223	0.98886
1.615	1.03241	0.99007
1.62	1.03263	0.99133
1.625	1.03287	0.99265
1.63	1.03314	0.994
1.635	1.03343	0.99539
1.64	1.03375	0.9968
1.645	1.0341	0.99823
1.65	1.03446	0.99967
1.655	1.03485	1.00112
1.66	1.03526	1.00256
1.665	1.03569	1.00401
1.67	1.03613	1.00544
1.675	1.03651	1.00687
1.68	1.03663	1.00828
1.685	1.03676	1.00967
1.69	1.03692	1.01104
1.695	1.0371	1.0124
1.7	1.0373	1.01373
1.705	1.03752	1.01504
1.71	1.03775	1.01633
1.715	1.038	1.01759
1.72	1.03826	1.01883
1.725	1.03854	1.02004
1.73	1.03883	1.02122
1.735	1.03913	1.02238
1.74	1.03944	1.02352
1.745	1.03977	1.02463
1.75	1.0401	1.02571
1.755	1.04045	1.02677
1.76	1.0408	1.0278
1.765	1.04116	1.02881
1.77	1.04152	1.02979
1.775	1.04189	1.03075
1.78	1.04227	1.03169
1.785	1.04265	1.0326
1.79	1.04304	1.0335
1.795	1.04343	1.03437
1.8	1.04383	1.03521
1.805	1.04423	1.03604
1.81	1.04463	1.03685
1.815	1.04503	1.03763
1.82	1.04543	1.0384
1.825	1.04584	1.03915
1.83	1.04625	1.03988
1.835	1.04665	1.04059
1.84	1.04706	1.04097
1.845	1.04747	1.04114
1.85	1.04788	1.04131
1.855	1.04829	1.04147
1.86	1.04869	1.04164
1.865	1.0491	1.04181
1.87	1.04951	1.04198
1.875	1.04991	1.04215
1.88	1.05032	1.04231
1.885	1.05072	1.04248
1.89	1.05112	1.04264
1.895	1.05152	1.04281
1.9	1.05192	1.04297
1.905	1.05231	1.04313
1.91	1.05271	1.04329
1.915	1.0531	1.04345
1.92	1.05349	1.04361
1.925	1.05388	1.04376
1.93	1.05426	1.04392
1.935	1.05464	1.04407
1.94	1.05503	1.04422
1.945	1.05541	1.04437
1.95	1.05578	1.04451
1.955	1.05616	1.04466
1.96	1.05653	1.0448
1.965	1.0569	1.04494
1.97	1.05727	1.04508
1.975	1.05764	1.04522
1.98	1.058	1.04536
1.985	1.05836	1.04549
1.99	1.05872	1.04562
1.995	1.05887	1.04575
2	1.05898	1.04588
2.005	1.05908	1.04601
2.01	1.05919	1.04614
2.015	1.05929	1.04627
2.02	1.0594	1.04639
2.025	1.0595	1.04652
2.03	1.05961	1.04664
2.035	1.05971	1.04676
2.04	1.05982	1.04688
2.045	1.05992	1.047
2.05	1.06002	1.04713
2.055	1.06013	1.04725
2.06	1.06023	1.04737
2.065	1.06033	1.04749
2.07	1.06043	1.04761
2.075	1.06053	1.04773
2.08	1.06063	1.04785
2.085	1.06073	1.04797
2.09	1.06083	1.04809

## Sheet: Data for Fig.19
Horizontal coordinates of slope boundary	Vertical coordinates of slope boundary	Horizontal coordinates of critical sliding surface	Vertical coordinates of critical sliding surface
0	0	53.53	70.7813
0	70.7	60.53	70.9739
50	70.7	67.53	71.2593
400	212	74.53	71.6377
500	212	81.53	72.1091
500	0	88.53	72.6739
		95.53	73.3324
		102.5	74.0849
		109.5	74.9318
		116.5	75.8736
		123.5	76.9108
		130.5	78.044
		137.5	79.2738
		144.5	80.6008
		151.5	82.0259
		158.5	83.5498
		165.5	85.1734
		172.5	86.8977
		179.5	88.7237
		186.5	90.6524
		193.5	92.6851
		200.5	94.8231
		207.5	97.0675
		214.5	99.42
		221.5	101.881
		229	104.455
		235.5	107.141
		242.5	109.941
		249.5	112.859
		256.5	115.895
		263.5	119.053
		270.5	122.334
		277.5	125.741
		284.5	129.276
		291.5	132.944
		298.5	136.746
		305.5	140.687
		312.5	144.769
		319.5	148.997
		326.5	153.375
		333.5	157.907
		340.5	162.599
		347.5	167.454
		354.5	172.479
		361.5	177.681
		368.5	183.064
		375.5	188.638
		382.5	194.409
		389.5	200.386
		396.5	206.578
		401	210.904

[truncated: 8 more sheets: Data for Fig.20, Data for Fig.21, Data for Fig.22, Data for Fig.23, Data for Fig.24, Data for Fig.25, Data for Fig.26, Data for Fig.27]
